# Supplementary material for: Spatial and Temporal Characteristics of 2014 Dengue Outbreak in Guangdong, China
Source: Sci Rep. 2018 Feb 5;8:2344. doi: 10.1038/s41598-018-19168-6 (PMC5799376; doi:10.1038/s41598-018-19168-6)
Supplement: Supplementary file 3 — S1 Dataset [file 41598_2018_19168_MOESM3_ESM.xlsx]

## Sheet: Guangdong Cities
First Day of the Week	Last Day of the Week	Epidemiological Week Number	Guangzhou	Zhongshan	Yunfu	Dongguan	Shantou	Shanwei	Jiangmen	Foshan	Yangjiang	Heyuan	Maoming	Zhuhai	Shenzhen	Qingyuan	Huizhou	Jieyang	Zhanjiang	Zhaoqing	Shaoguan	Chaozhou	Meizhou
2014-06-15	2014-06-21	25	3	0	0	0	0	0	0	1	0	0	0	0	0	0	0	0	0	0	0	0	0
2014-06-22	2014-06-28	26	6	0	0	0	0	0	0	0	0	0	0	0	0	0	0	0	0	0	0	0	0
2014-06-29	2014-07-05	27	16	1	0	0	0	0	0	0	0	0	0	0	0	0	0	0	0	0	0	0	0
2014-07-06	2014-07-12	28	16	0	0	0	0	0	0	2	0	0	0	0	0	0	0	0	0	0	0	0	0
2014-07-13	2014-07-19	29	62	0	0	0	0	0	0	2	0	0	0	0	0	0	0	0	0	0	0	0	0
2014-07-20	2014-07-26	30	63	0	0	0	0	0	0	3	0	0	0	0	0	0	0	0	0	0	0	0	0
2014-07-27	2014-08-02	31	131	1	0	0	0	0	0	0	0	0	0	0	0	0	0	0	0	0	0	0	0
2014-08-03	2014-08-09	32	157	1	0	0	0	0	0	3	0	0	0	0	0	0	0	0	0	0	0	0	0
2014-08-10	2014-08-16	33	270	6	0	0	0	0	0	2	0	0	0	0	0	2	0	0	0	0	0	0	0
2014-08-17	2014-08-23	34	401	6	0	0	0	0	3	7	1	0	0	0	0	1	0	0	0	0	0	0	0
2014-08-24	2014-08-30	35	697	10	0	0	0	1	15	51	1	0	0	0	0	1	0	0	0	0	0	0	0
2014-08-31	2014-09-06	36	1241	21	0	2	0	0	27	144	0	0	0	3	1	0	0	0	0	0	0	0	0
2014-09-07	2014-09-13	37	1889	37	0	9	7	1	22	275	1	1	1	22	2	1	0	1	1	1	0	0	0
2014-09-14	2014-09-20	38	3858	78	2	20	6	0	47	562	6	0	5	55	14	15	1	0	4	6	0	4	0
2014-09-21	2014-09-27	39	5525	100	3	42	27	2	119	564	34	3	10	66	41	17	0	3	18	30	1	4	0
2014-09-28	2014-10-04	40	8205	114	0	67	39	0	107	733	51	7	7	76	63	39	7	18	70	82	4	13	0
2014-10-05	2014-10-11	41	6802	123	2	63	39	0	107	584	49	4	15	123	98	79	8	21	50	84	3	20	0
2014-10-12	2014-10-18	42	4015	78	1	33	30	2	51	366	55	7	24	72	77	69	6	14	30	46	3	27	0
2014-10-19	2014-10-25	43	1793	37	0	18	27	1	29	98	28	4	11	34	43	29	3	9	24	18	1	19	0
2014-10-26	2014-11-01	44	1167	36	0	10	14	1	30	82	27	0	9	31	28	16	9	10	16	6	3	15	0
2014-11-02	2014-11-08	45	578	14	2	10	20	0	21	46	21	0	6	18	27	16	1	5	8	0	0	22	0
2014-11-09	2014-11-15	46	224	4	2	8	19	0	8	13	6	0	1	4	16	3	1	2	3	1	0	9	0
2014-11-16	2014-11-22	47	102	5	0	1	7	0	5	4	9	0	1	0	10	6	1	0	0	1	0	0	0
2014-11-23	2014-11-29	48	69	4	0	1	7	0	3	2	2	0	0	1	8	1	0	0	1	0	0	2	0
2014-11-30	2014-12-06	49	34	2	0	0	4	0	1	1	5	0	1	0	4	1	0	1	2	0	0	0	0
2014-12-07	2014-12-13	50	10	0	0	2	0	0	0	0	0	1	0	0	1	1	0	0	0	1	1	0	0
2014-12-14	2014-12-20	51	3	0	0	0	0	0	1	1	0	0	0	0	1	3	0	0	0	0	0	0	0
2014-12-21	2014-12-27	52	0	0	0	0	0	0	0	0	0	0	0	0	0	2	0	1	0	0	0	0	0

## Sheet: Guangzhou Districts
First Day of the Week	Last Day of the Week	Epidemiological Week Number	Baiyun	Haizhu	Liwan	Tianhe	Huadu	Nansha	Yuexiu	Panyu	Zengcheng	Conghua	Huangpu
2014-06-15	2014-06-21	25	0	0	0	0	0	0	3	0	0	0	0
2014-06-22	2014-06-28	26	1	1	0	0	0	0	4	0	0	0	0
2014-06-29	2014-07-05	27	0	2	1	0	0	0	13	0	0	0	0
2014-07-06	2014-07-12	28	1	1	0	0	0	6	8	0	0	0	0
2014-07-13	2014-07-19	29	2	3	0	0	0	26	30	1	0	0	0
2014-07-20	2014-07-26	30	2	4	1	0	0	32	23	1	0	0	0
2014-07-27	2014-08-02	31	36	9	10	2	0	22	50	2	0	0	0
2014-08-03	2014-08-09	32	13	19	12	5	0	11	85	10	0	0	2
2014-08-10	2014-08-16	33	33	32	36	17	0	13	124	13	0	1	1
2014-08-17	2014-08-23	34	40	59	58	20	0	4	178	36	0	0	6
2014-08-24	2014-08-30	35	106	115	112	65	4	3	189	87	0	0	16
2014-08-31	2014-09-06	36	257	220	145	135	0	5	250	167	2	0	60
2014-09-07	2014-09-13	37	407	391	233	181	9	15	321	239	11	1	81
2014-09-14	2014-09-20	38	1042	693	424	393	14	44	581	487	22	1	157
2014-09-21	2014-09-27	39	1678	974	612	633	27	67	667	574	48	4	241
2014-09-28	2014-10-04	40	2949	1338	904	895	65	65	891	689	68	16	325
2014-10-05	2014-10-11	41	2352	1021	743	548	178	76	747	605	93	31	408
2014-10-12	2014-10-18	42	1486	588	500	283	112	49	360	301	50	21	265
2014-10-19	2014-10-25	43	660	254	260	120	60	19	127	147	26	17	103
2014-10-26	2014-11-01	44	418	157	194	69	54	12	78	88	14	10	73
2014-11-02	2014-11-08	45	222	64	111	33	12	3	31	52	4	0	46
2014-11-09	2014-11-15	46	66	29	51	15	7	3	18	20	4	2	9
2014-11-16	2014-11-22	47	28	6	25	10	0	5	7	8	3	0	10
2014-11-23	2014-11-29	48	16	8	18	5	0	1	6	9	3	0	3
2014-11-30	2014-12-06	49	13	5	11	1	0	1	1	1	0	0	1
2014-12-07	2014-12-13	50	4	0	5	1	0	0	0	0	0	0	0
2014-12-14	2014-12-20	51	1	2	0	0	0	0	0	0	0	0	0
2014-12-21	2014-12-27	52	0	0	0	0	0	0	0	0	0	0	0
